# Supplementary material for: Echocardiographic Assessment of Patients with Glycogen Storage Disease in a Single Center
Source: Int J Environ Res Public Health. 2023 Jan 25;20(3):2191. doi: 10.3390/ijerph20032191 (PMC9916218; doi:10.3390/ijerph20032191)
Supplement: Supplementary file 1 [file ijerph-20-02191-s001.zip]

Archive with 1 entries (1 files):
- ijerph-2121419-supplementary.pdf
